# Supplementary material for: Computational tools and workflows in metabolomics: An international survey highlights the opportunity for harmonisation through Galaxy
Source: Metabolomics. 2016 Dec 27;13(2):12. doi: 10.1007/s11306-016-1147-x (PMC5192046; doi:10.1007/s11306-016-1147-x)
Supplement: Supplementary file 1 — Supplementary material 1 (ZIP 67 KB) [file 11306_2016_1147_MOESM1_ESM.zip › Suppl_01_SurveySummary.xls]

## Sheet: Question 1
Multi-UK University consortium & ELIXIR-UK Questionnaire: Galaxy Workflows for Metabolomics	Multi-UK University consortium & ELIXIR-UK Questionnaire: Galaxy Workflows for Metabolomics	Multi-UK University consortium & ELIXIR-UK Questionnaire: Galaxy Workflows for Metabolomics	Multi-UK University consortium & ELIXIR-UK Questionnaire: Galaxy Workflows for Metabolomics
Who are you?	Who are you?	Who are you?	Who are you?
Answer Options	Answer Options	Response Percent	Response Count
Name:	Name:	1	70
Email address:	Email address:	0.986	69
Affiliation (i.e. your university or company name):	Affiliation (i.e. your university or company name):	0.971	68
answered question	answered question	70	70
skipped question	skipped question	1	1

## Sheet: Question 2
Multi-UK University consortium & ELIXIR-UK Questionnaire: Galaxy Workflows for Metabolomics	Multi-UK University consortium & ELIXIR-UK Questionnaire: Galaxy Workflows for Metabolomics	Multi-UK University consortium & ELIXIR-UK Questionnaire: Galaxy Workflows for Metabolomics	Multi-UK University consortium & ELIXIR-UK Questionnaire: Galaxy Workflows for Metabolomics
Country:	Country:	Country:	Country:
Answer Options	Answer Options	Response Percent	Response Count
Afghanistan	Afghanistan	0	0
Albania	Albania	0	0
Algeria	Algeria	0.014	1
American Samoa	American Samoa	0	0
Andorra	Andorra	0	0
Angola	Angola	0	0
Anguilla	Anguilla	0	0
Antarctica	Antarctica	0	0
Antigua and Barbuda	Antigua and Barbuda	0	0
Argentina	Argentina	0	0
Armenia	Armenia	0	0
Aruba	Aruba	0	0
Australia	Australia	0	0
Austria	Austria	0	0
Azerbaijan	Azerbaijan	0	0
Bahamas, The	Bahamas, The	0	0
Bahrain	Bahrain	0	0
Bangladesh	Bangladesh	0	0
Barbados	Barbados	0	0
Belarus	Belarus	0	0
Belgium	Belgium	0	0
Belize	Belize	0	0
Benin	Benin	0	0
Bermuda	Bermuda	0	0
Bhutan	Bhutan	0	0
Bolivia	Bolivia	0	0
Bosnia and Herzegovina	Bosnia and Herzegovina	0	0
Botswana	Botswana	0	0
Bouvet Island	Bouvet Island	0	0
Brazil	Brazil	0.029	2
British Indian Ocean Territory	British Indian Ocean Territory	0	0
British Virgin Islands	British Virgin Islands	0	0
Brunei	Brunei	0	0
Bulgaria	Bulgaria	0	0
Burkina Faso	Burkina Faso	0	0
Burma	Burma	0	0
Burundi	Burundi	0	0
Cambodia	Cambodia	0	0
Cameroon	Cameroon	0	0
Canada	Canada	0.029	2
Cape Verde	Cape Verde	0	0
Cayman Islands	Cayman Islands	0	0
Central African Republic	Central African Republic	0	0
Chad	Chad	0	0
Chile	Chile	0	0
China	China	0	0
Christmas Island	Christmas Island	0	0
Cocos (Keeling) Islands	Cocos (Keeling) Islands	0	0
Colombia	Colombia	0	0
Comoros	Comoros	0	0
Congo, Democratic Republic of the	Congo, Democratic Republic of the	0	0
Congo, Republic of the	Congo, Republic of the	0	0
Cook Islands	Cook Islands	0	0
Costa Rica	Costa Rica	0	0
Cote d'Ivoire	Cote d'Ivoire	0	0
Croatia	Croatia	0	0
Cuba	Cuba	0	0
Curacao	Curacao	0	0
Cyprus	Cyprus	0	0
Czech Republic	Czech Republic	0	0
Denmark	Denmark	0.014	1
Djibouti	Djibouti	0	0
Dominica	Dominica	0	0
Dominican Republic	Dominican Republic	0	0
Ecuador	Ecuador	0	0
Egypt	Egypt	0	0
El Salvador	El Salvador	0	0
Equatorial Guinea	Equatorial Guinea	0	0
Eritrea	Eritrea	0	0
Estonia	Estonia	0	0
Ethiopia	Ethiopia	0	0
Falkland Islands (Islas Malvinas)	Falkland Islands (Islas Malvinas)	0	0
Faroe Islands	Faroe Islands	0	0
Fiji	Fiji	0	0
Finland	Finland	0.014	1
France	France	0.246	17
France, Metropolitan	France, Metropolitan	0.072	5		0.318
French Guiana	French Guiana	0	0
French Polynesia	French Polynesia	0	0
French Southern and Antarctic Lands	French Southern and Antarctic Lands	0	0
Gabon	Gabon	0	0
Gambia, The	Gambia, The	0	0
Gaza Strip	Gaza Strip	0	0
Georgia	Georgia	0	0
Germany	Germany	0.116	8
Ghana	Ghana	0	0
Gibraltar	Gibraltar	0	0
Greece	Greece	0	0
Greenland	Greenland	0	0
Grenada	Grenada	0	0
Guadeloupe	Guadeloupe	0	0
Guam	Guam	0	0
Guatemala	Guatemala	0	0
Guernsey	Guernsey	0	0
Guinea	Guinea	0	0
Guinea-Bissau	Guinea-Bissau	0	0
Guyana	Guyana	0	0
Haiti	Haiti	0	0
Heard Island and McDonald Islands	Heard Island and McDonald Islands	0	0
Holy See (Vatican City)	Holy See (Vatican City)	0.014	1
Honduras	Honduras	0	0
Hong Kong	Hong Kong	0	0
Hungary	Hungary	0	0
Iceland	Iceland	0	0
India	India	0	0
Indonesia	Indonesia	0	0
Iran	Iran	0	0
Iraq	Iraq	0	0
Ireland	Ireland	0	0
Isle of Man	Isle of Man	0	0
Israel	Israel	0	0
Italy	Italy	0.043	3
Jamaica	Jamaica	0	0
Japan	Japan	0	0
Jersey	Jersey	0	0
Jordan	Jordan	0	0
Kazakhstan	Kazakhstan	0	0
Kenya	Kenya	0	0
Kiribati	Kiribati	0	0
Korea, North	Korea, North	0	0
Korea, South	Korea, South	0	0
Kosovo	Kosovo	0	0
Kuwait	Kuwait	0	0
Kyrgyzstan	Kyrgyzstan	0	0
Laos	Laos	0	0
Latvia	Latvia	0	0
Lebanon	Lebanon	0	0
Lesotho	Lesotho	0	0
Liberia	Liberia	0	0
Libya	Libya	0	0
Liechtenstein	Liechtenstein	0	0
Lithuania	Lithuania	0	0
Luxembourg	Luxembourg	0	0
Macau	Macau	0	0
Macedonia	Macedonia	0	0
Madagascar	Madagascar	0	0
Malawi	Malawi	0	0
Malaysia	Malaysia	0	0
Maldives	Maldives	0	0
Mali	Mali	0	0
Malta	Malta	0	0
Marshall Islands	Marshall Islands	0	0
Martinique	Martinique	0	0
Mauritania	Mauritania	0	0
Mauritius	Mauritius	0	0
Mayotte	Mayotte	0	0
Mexico	Mexico	0	0
Micronesia, Federated States of	Micronesia, Federated States of	0	0
Moldova	Moldova	0	0
Monaco	Monaco	0	0
Mongolia	Mongolia	0	0
Montenegro	Montenegro	0	0
Montserrat	Montserrat	0	0
Morocco	Morocco	0	0
Mozambique	Mozambique	0	0
Namibia	Namibia	0	0
Nauru	Nauru	0	0
Nepal	Nepal	0	0
Netherlands	Netherlands	0.029	2
New Caledonia	New Caledonia	0	0
New Zealand	New Zealand	0	0
Nicaragua	Nicaragua	0	0
Niger	Niger	0	0
Nigeria	Nigeria	0	0
Niue	Niue	0	0
Norfolk Island	Norfolk Island	0	0
Northern Mariana Islands	Northern Mariana Islands	0	0
Norway	Norway	0	0
Oman	Oman	0	0
Pakistan	Pakistan	0	0
Palau	Palau	0	0
Panama	Panama	0	0
Papua New Guinea	Papua New Guinea	0	0
Paraguay	Paraguay	0	0
Peru	Peru	0	0
Philippines	Philippines	0	0
Pitcairn Islands	Pitcairn Islands	0	0
Poland	Poland	0	0
Portugal	Portugal	0	0
Puerto Rico	Puerto Rico	0	0
Qatar	Qatar	0	0
Reunion	Reunion	0	0
Romania	Romania	0	0
Russia	Russia	0	0
Rwanda	Rwanda	0	0
Saint Barthelemy	Saint Barthelemy	0	0
Saint Helena, Ascension, and Tristan da Cunha	Saint Helena, Ascension, and Tristan da Cunha	0	0
Saint Kitts and Nevis	Saint Kitts and Nevis	0	0
Saint Lucia	Saint Lucia	0	0
Saint Martin	Saint Martin	0	0
Saint Pierre and Miquelon	Saint Pierre and Miquelon	0	0
Saint Vincent and the Grenadines	Saint Vincent and the Grenadines	0	0
Samoa	Samoa	0	0
San Marino	San Marino	0	0
Sao Tome and Principe	Sao Tome and Principe	0	0
Saudi Arabia	Saudi Arabia	0	0
Senegal	Senegal	0	0
Serbia	Serbia	0	0
Seychelles	Seychelles	0	0
Sierra Leone	Sierra Leone	0	0
Singapore	Singapore	0.014	1
Sint Maarten	Sint Maarten	0	0
Slovakia	Slovakia	0	0
Slovenia	Slovenia	0	0
Solomon Islands	Solomon Islands	0	0
Somalia	Somalia	0	0
South Africa	South Africa	0	0
South Georgia and the Islands	South Georgia and the Islands	0	0
South Sudan	South Sudan	0	0
Spain	Spain	0.043	3
Sri Lanka	Sri Lanka	0	0
Sudan	Sudan	0	0
Suriname	Suriname	0	0
Svalbard	Svalbard	0	0
Swaziland	Swaziland	0	0
Sweden	Sweden	0.029	2
Switzerland	Switzerland	0.029	2
Syria	Syria	0	0
Taiwan	Taiwan	0	0
Tajikistan	Tajikistan	0	0
Tanzania	Tanzania	0	0
Thailand	Thailand	0	0
Timor-Leste	Timor-Leste	0	0
Togo	Togo	0	0
Tokelau	Tokelau	0	0
Tonga	Tonga	0	0
Trinidad and Tobago	Trinidad and Tobago	0	0
Tunisia	Tunisia	0	0
Turkey	Turkey	0	0
Turkmenistan	Turkmenistan	0	0
Turks and Caicos Islands	Turks and Caicos Islands	0	0
Tuvalu	Tuvalu	0	0
Uganda	Uganda	0	0
Ukraine	Ukraine	0	0
United Arab Emirates	United Arab Emirates	0	0
United Kingdom	United Kingdom	0.174	12
United States	United States	0.087	6
United States Minor Outlying Islands	United States Minor Outlying Islands	0	0
Uruguay	Uruguay	0	0
Uzbekistan	Uzbekistan	0	0
Vanuatu	Vanuatu	0	0
Venezuela	Venezuela	0	0
Vietnam	Vietnam	0	0
Virgin Islands	Virgin Islands	0	0
Wallis and Futuna	Wallis and Futuna	0	0
West Bank	West Bank	0	0
Western Sahara	Western Sahara	0	0
Yemen	Yemen	0	0
Zambia	Zambia	0	0
Zimbabwe	Zimbabwe	0	0
answered question	answered question	69	69
skipped question	skipped question	2	2

## Sheet: Question 3
Multi-UK University consortium & ELIXIR-UK Questionnaire: Galaxy Workflows for Metabolomics	Multi-UK University consortium & ELIXIR-UK Questionnaire: Galaxy Workflows for Metabolomics	Multi-UK University consortium & ELIXIR-UK Questionnaire: Galaxy Workflows for Metabolomics	Multi-UK University consortium & ELIXIR-UK Questionnaire: Galaxy Workflows for Metabolomics
Area of employment:	Area of employment:	Area of employment:	Area of employment:
Answer Options	Answer Options	Response Percent	Response Count
Industry (technology or software provider)	Industry (technology or software provider)	0.028	2
Industry (users of metabolomics technologies)	Industry (users of metabolomics technologies)	0	0
Industry (metabolomics service provider)	Industry (metabolomics service provider)	0.014	1
Academia	Academia	0.803	57
Government	Government	0.113	8
Non-governmental organisation	Non-governmental organisation	0.042	3
Other (please specify)	Other (please specify)	0	0
answered question	answered question	71	71
skipped question	skipped question	0	0

## Sheet: Question 4
Multi-UK University consortium & ELIXIR-UK Questionnaire: Galaxy Workflows for Metabolomics	Multi-UK University consortium & ELIXIR-UK Questionnaire: Galaxy Workflows for Metabolomics	Multi-UK University consortium & ELIXIR-UK Questionnaire: Galaxy Workflows for Metabolomics	Multi-UK University consortium & ELIXIR-UK Questionnaire: Galaxy Workflows for Metabolomics
Position:	Position:	Position:	Position:
Answer Options	Answer Options	Response Percent	Response Count
Principal investigator/Group leader	Principal investigator/Group leader	0.254	18
Clinician	Clinician	0	0
Staff scientist	Staff scientist	0.197	14
Technician	Technician	0.028	2
Postdoctoral researcher	Postdoctoral researcher	0.282	20
PhD student	PhD student	0.169	12
Masters student	Masters student	0	0
Undergraduate student	Undergraduate student	0.014	1
Other (please specify)	Other (please specify)	0.056	4
answered question	answered question	71	71
skipped question	skipped question	0	0
Number	Response Date	Other (please specify)	Categories
1	2016-01-11 11:02:00	Experimental Officer
2	2015-12-17 07:55:00	Engineer
3	2015-12-16 13:23:00	Assistant Professor
4	2015-12-15 10:27:00	technical manager of fluxomics facilities

## Sheet: Question 5
Multi-UK University consortium & ELIXIR-UK Questionnaire: Galaxy Workflows for Metabolomics	Multi-UK University consortium & ELIXIR-UK Questionnaire: Galaxy Workflows for Metabolomics	Multi-UK University consortium & ELIXIR-UK Questionnaire: Galaxy Workflows for Metabolomics	Multi-UK University consortium & ELIXIR-UK Questionnaire: Galaxy Workflows for Metabolomics
How many years of experience do you have in metabolomics?	How many years of experience do you have in metabolomics?	How many years of experience do you have in metabolomics?	How many years of experience do you have in metabolomics?
Answer Options	Answer Options	Response Percent	Response Count
0-2	0-2	0.183	13
2-4	2-4	0.324	23
4-6	4-6	0.197	14
6-8	6-8	0.099	7
>8	>8	0.197	14
answered question	answered question	71	71
skipped question	skipped question	0	0

## Sheet: Question 6
Multi-UK University consortium & ELIXIR-UK Questionnaire: Galaxy Workflows for Metabolomics	Multi-UK University consortium & ELIXIR-UK Questionnaire: Galaxy Workflows for Metabolomics	Multi-UK University consortium & ELIXIR-UK Questionnaire: Galaxy Workflows for Metabolomics	Multi-UK University consortium & ELIXIR-UK Questionnaire: Galaxy Workflows for Metabolomics
What type of work do you do?	What type of work do you do?	What type of work do you do?	What type of work do you do?
Answer Options	Answer Options	Response Percent	Response Count
Primarily biological/chemical laboratory	Primarily biological/chemical laboratory	0.085	6
Combination of biological/chemical laboratory AND data processing/bioinformatics	Combination of biological/chemical laboratory AND data processing/bioinformatics	0.606	43
Primarily data processing/bioinformatics	Primarily data processing/bioinformatics	0.268	19
None of the above	None of the above	0.042	3
answered question	answered question	71	71
skipped question	skipped question	0	0
Footnotes:
We include 'None' in the results

## Sheet: Question 7
Multi-UK University consortium & ELIXIR-UK Questionnaire: Galaxy Workflows for Metabolomics	Multi-UK University consortium & ELIXIR-UK Questionnaire: Galaxy Workflows for Metabolomics	Multi-UK University consortium & ELIXIR-UK Questionnaire: Galaxy Workflows for Metabolomics	Multi-UK University consortium & ELIXIR-UK Questionnaire: Galaxy Workflows for Metabolomics
In what area(s) of science are you currently applying metabolomics (select all that apply)?	In what area(s) of science are you currently applying metabolomics (select all that apply)?	In what area(s) of science are you currently applying metabolomics (select all that apply)?	In what area(s) of science are you currently applying metabolomics (select all that apply)?
Answer Options	Answer Options	Response Percent	Response Count
Basic Biosciences	Basic Biosciences	0.254	18
Plant Science	Plant Science	0.324	23
Nutritional Science	Nutritional Science	0.338	24
Environmental Science	Environmental Science	0.183	13
Clinical Science	Clinical Science	0.296	21
Clinical diagnostics (incl. Epidemiology and Newborn screening)	Clinical diagnostics (incl. Epidemiology and Newborn screening)	0.225	16
Microbiology & Parasitology	Microbiology & Parasitology	0.169	12
Toxicology	Toxicology	0.127	9
Drug development and discovery	Drug development and discovery	0.141	10
Animal health and model systems	Animal health and model systems	0.141	10
Analytical chemistry	Analytical chemistry	0.338	24
Bioinformatics and computational biology	Bioinformatics and computational biology	0.394	28
Other (please specify)	Other (please specify)	0.056	4
answered question	answered question	71	71
skipped question	skipped question	0	0
Number	Response Date	Other (please specify)	Categories
1	2016-01-05 17:28:00	None just testing the survey
2	2015-12-15 14:22:00	Chemical Food Safety
3	2015-12-14 15:54:00	Physical Science
4	2015-12-02 18:34:00	Food Science

## Sheet: Question 8
Multi-UK University consortium & ELIXIR-UK Questionnaire: Galaxy Workflows for Metabolomics	Multi-UK University consortium & ELIXIR-UK Questionnaire: Galaxy Workflows for Metabolomics	Multi-UK University consortium & ELIXIR-UK Questionnaire: Galaxy Workflows for Metabolomics	Multi-UK University consortium & ELIXIR-UK Questionnaire: Galaxy Workflows for Metabolomics
What type of analytical metabolomics experiments are you currently performing (select all that apply)?	What type of analytical metabolomics experiments are you currently performing (select all that apply)?	What type of analytical metabolomics experiments are you currently performing (select all that apply)?	What type of analytical metabolomics experiments are you currently performing (select all that apply)?
Answer Options	Answer Options	Response Percent	Response Count
Targeted analyses	Targeted analyses	0.507	36
Untargeted analyses	Untargeted analyses	0.845	60
Metabolic flux analysis	Metabolic flux analysis	0.085	6
Nuclear magnetic resonance (NMR) spectroscopy	Nuclear magnetic resonance (NMR) spectroscopy	0.225	16
Liquid chromatography mass spectrometry (LC-MS)	Liquid chromatography mass spectrometry (LC-MS)	0.803	57
Gas chromatography mass spectrometry (GC-MS)	Gas chromatography mass spectrometry (GC-MS)	0.352	25
Liquid and gas chromatography (using any other detector than MS)	Liquid and gas chromatography (using any other detector than MS)	0.085	6
Capillary electrophoresis mass spectrometry (CE-MS)	Capillary electrophoresis mass spectrometry (CE-MS)	0.028	2
Matrix assisted laser desorption ionization MS (MALDI-MS)	Matrix assisted laser desorption ionization MS (MALDI-MS)	0.042	3
Direct-infusion mass spectrometry (DIMS)	Direct-infusion mass spectrometry (DIMS)	0.113	8
Imaging mass spectrometry (including MALDI, DESI, SIMS)	Imaging mass spectrometry (including MALDI, DESI, SIMS)	0.056	4
Thermal desorption for volatile analysis	Thermal desorption for volatile analysis	0	0
Vibrational spectroscopy	Vibrational spectroscopy	0.014	1
None	None	0.014	1
Other (please specify)	Other (please specify)	0.056	4
answered question	answered question	71	71
skipped question	skipped question	0	0
Number	Response Date	Other (please specify)	Categories
1	2016-02-03 10:06:00	No experiments only in silico
2	2016-01-27 09:16:00	I use various data from other groups with a mix of analytical techniques.
3	2015-12-14 16:15:00	NIR
4	2015-12-04 11:55:00	MS/MS experiments

## Sheet: Question 8 (adjusted)
Multi-UK University consortium & ELIXIR-UK Questionnaire: Galaxy Workflows for Metabolomics	Multi-UK University consortium & ELIXIR-UK Questionnaire: Galaxy Workflows for Metabolomics	Multi-UK University consortium & ELIXIR-UK Questionnaire: Galaxy Workflows for Metabolomics	Multi-UK University consortium & ELIXIR-UK Questionnaire: Galaxy Workflows for Metabolomics								Values used for paper
What type of analytical metabolomics experiments are you currently performing (select all that apply)?	What type of analytical metabolomics experiments are you currently performing (select all that apply)?	What type of analytical metabolomics experiments are you currently performing (select all that apply)?	What type of analytical metabolomics experiments are you currently performing (select all that apply)?			(INCLUDING VALID NONE)					(EXCLUDING VALID NONE)
Answer Options	Answer Options	Response Percent	Response Count			Response Count (adjusted)	Response Percent (adjusted)				Response Count (adjusted)	Response Percent (adjusted)
Targeted analyses	Targeted analyses	0.507	36			36	0.507042				36	0.521739
Untargeted analyses	Untargeted analyses	0.845	60			60	0.84507				60	0.869565
Metabolic flux analysis	Metabolic flux analysis	0.085	6			6	0.084507				6	0.0869565
Nuclear magnetic resonance (NMR) spectroscopy	Nuclear magnetic resonance (NMR) spectroscopy	0.225	16			16	0.225352				16	0.231884
Liquid chromatography mass spectrometry (LC-MS)	Liquid chromatography mass spectrometry (LC-MS)	0.803	57			57	0.802817				57	0.826087
Gas chromatography mass spectrometry (GC-MS)	Gas chromatography mass spectrometry (GC-MS)	0.352	25			25	0.352113				25	0.362319
Liquid and gas chromatography (using any other detector than MS)	Liquid and gas chromatography (using any other detector than MS)	0.085	6			6	0.084507				6	0.0869565
Capillary electrophoresis mass spectrometry (CE-MS)	Capillary electrophoresis mass spectrometry (CE-MS)	0.028	2			2	0.028169				2	0.0289855
Matrix assisted laser desorption ionization MS (MALDI-MS)	Matrix assisted laser desorption ionization MS (MALDI-MS)	0.042	3			3	0.0422535				3	0.0434783
Direct-infusion mass spectrometry (DIMS)	Direct-infusion mass spectrometry (DIMS)	0.113	8			8	0.112676				8	0.115942
Imaging mass spectrometry (including MALDI, DESI, SIMS)	Imaging mass spectrometry (including MALDI, DESI, SIMS)	0.056	4			4	0.056338				4	0.057971
Thermal desorption for volatile analysis	Thermal desorption for volatile analysis	0	0			0	0				0	0
Vibrational spectroscopy	Vibrational spectroscopy	0.014	1			1	0.0140845				1	0.0144928
Other (please specify)	Other (please specify)	0.056	4		*	3	0.0422535				3	0.0434783
None	None	0.014	1		*	2	0.028169				2
							71				**	69
answered question	answered question	71	71
skipped question	skipped question	0	0
Number	Response Date	Other (please specify)	Categories
1	2016-02-03 10:06:00	No experiments only in silico		*
2	2016-01-27 09:16:00	I use various data from other groups with a mix of analytical techniques.
3	2015-12-14 16:15:00	NIR
4	2015-12-04 11:55:00	MS/MS experiments
Footnote:
* "Other" answer is actually a "none" but not recorded as such. Scores adjusted
** Remove contributors that responded with a "valid none"
We do not include 'None' in the results here for the paper as we wanted the percentage of respondants that performed
experiments (e.g. not bioinformaticians)

## Sheet: Question 9
Multi-UK University consortium & ELIXIR-UK Questionnaire: Galaxy Workflows for Metabolomics	Multi-UK University consortium & ELIXIR-UK Questionnaire: Galaxy Workflows for Metabolomics	Multi-UK University consortium & ELIXIR-UK Questionnaire: Galaxy Workflows for Metabolomics	Multi-UK University consortium & ELIXIR-UK Questionnaire: Galaxy Workflows for Metabolomics
What type of bioinformatics are you currently performing (select all that apply)?	What type of bioinformatics are you currently performing (select all that apply)?	What type of bioinformatics are you currently performing (select all that apply)?	What type of bioinformatics are you currently performing (select all that apply)?
Answer Options	Answer Options	Response Percent	Response Count
Metabolite identification	Metabolite identification	0.704	50
Data processing (converting raw data into a metabolite aligned data matrix)	Data processing (converting raw data into a metabolite aligned data matrix)	0.831	59
Data analysis including biostatistics and/or chemometrics (including univariate and multivariate statistics)	Data analysis including biostatistics and/or chemometrics (including univariate and multivariate statistics)	0.831	59
Metabolic network analysis, integration of metabolome data	Metabolic network analysis, integration of metabolome data	0.324	23
Metabolic network analysis, metabolic modelling	Metabolic network analysis, metabolic modelling	0.113	8
Metabolic network analysis, integrating other molecular data (e.g. proteome, transcriptome, genome)	Metabolic network analysis, integrating other molecular data (e.g. proteome, transcriptome, genome)	0.239	17
Using data repositories (e.g. Metabolights, Metabolomics Workbench)	Using data repositories (e.g. Metabolights, Metabolomics Workbench)	0.239	17
Using databases (e.g. HMDB, KEGG)	Using databases (e.g. HMDB, KEGG)	0.634	45
None	None	0.056	4
Other (please specify)	Other (please specify)	0.028	2
answered question	answered question	71	71
skipped question	skipped question	0	0
Number	Response Date	Other (please specify)	Categories
1	2016-02-03 10:06:00	Network visualisation
2	2015-12-14 22:19:00	Imaging

[truncated: 62 more sheets: Question 10, Question 10 (adjusted), Question 11, Question 11 (adjusted), Question 12, Question 13, Question 14, Question 15, Question 16, Question 17, Question 18, Question 19, Question 19 (adjusted), Question 20, Question 21, Question 22, Question 23, Question 24, Question 25, Question 26 …]
