# Supplementary material for: Computational tools and workflows in metabolomics: An international survey highlights the opportunity for harmonisation through Galaxy
Source: Metabolomics. 2016 Dec 27;13(2):12. doi: 10.1007/s11306-016-1147-x (PMC5192046; doi:10.1007/s11306-016-1147-x)
Supplement: Supplementary file 3 — Supplementary material 3 (ZIP 32 KB) [file 11306_2016_1147_MOESM3_ESM.zip]

Archive with 1 entries (1 files):
- Suppl_03_SurveyData.xls
