# Supplementary material for: Computational tools and workflows in metabolomics: An international survey highlights the opportunity for harmonisation through Galaxy
Source: Metabolomics. 2016 Dec 27;13(2):12. doi: 10.1007/s11306-016-1147-x (PMC5192046; doi:10.1007/s11306-016-1147-x)
Supplement: Supplementary file 3 — Supplementary material 3 (ZIP 32 KB) [file 11306_2016_1147_MOESM3_ESM.zip › Suppl_03_SurveyData.xls]

## Sheet: Sheet1
RespondentID	CollectorID	StartDate	EndDate	Country:	Area of employment:		Position:		How many years of experience do you have in metabolomics?	What type of work do you do?	In what area(s) of science are you currently applying metabolomics (select all that apply)?													What type of analytical metabolomics experiments are you currently performing (select all that apply)?															What type of bioinformatics are you currently performing (select all that apply)?										What data repositories are you using (select all that apply)?
				Response	Response	Other (please specify)	Response	Other (please specify)	Response	Response	Basic Biosciences	Plant Science	Nutritional Science	Environmental Science	Clinical Science	Clinical diagnostics (incl. Epidemiology and Newborn screening)	Microbiology & Parasitology	Toxicology	Drug development and discovery	Animal health and model systems	Analytical chemistry	Bioinformatics and computational biology	Other (please specify)	Targeted analyses	Untargeted analyses	Metabolic flux analysis	Nuclear magnetic resonance (NMR) spectroscopy	Liquid chromatography mass spectrometry (LC-MS)	Gas chromatography mass spectrometry (GC-MS)	Liquid and gas chromatography (using any other detector than MS)	Capillary electrophoresis mass spectrometry (CE-MS)	Matrix assisted laser desorption ionization MS (MALDI-MS)	Direct-infusion mass spectrometry (DIMS)	Imaging mass spectrometry (including MALDI, DESI, SIMS)	Thermal desorption for volatile analysis	Vibrational spectroscopy	None	Other (please specify)	Metabolite identification	Data processing (converting raw data into a metabolite aligned data matrix)	Data analysis including biostatistics and/or chemometrics (including univariate and multivariate statistics)	Metabolic network analysis, integration of metabolome data	Metabolic network analysis, metabolic modelling	Metabolic network analysis, integrating other molecular data (e.g. proteome, transcriptome, genome)	Using data repositories (e.g. Metabolights, Metabolomics Workbench)	Using databases (e.g. HMDB, KEGG)	None	Other (please specify)	EMBL-EBI – MetaboLights
4487754165	76945644	2016-02-04 01:24:58	2016-02-04 02:12:51	Brazil	Academia		PhD student		2016-02-04	Combination of biological/chemical laboratory AND data processing/bioinformatics		Plant Science										Bioinformatics and computational biology			Untargeted analyses			Liquid chromatography mass spectrometry (LC-MS)											Metabolite identification	Data processing (converting raw data into a metabolite aligned data matrix)	Data analysis including biostatistics and/or chemometrics (including univariate and multivariate statistics)			Metabolic network analysis, integrating other molecular data (e.g. proteome, transcriptome, genome)		Using databases (e.g. HMDB, KEGG)
4485572298	76945644	2016-02-03 10:01:40	2016-02-03 10:11:27	France	Academia		Principal investigator/Group leader		>8	Primarily data processing/bioinformatics			Nutritional Science					Toxicology																				No experiments only in silico				Metabolic network analysis, integration of metabolome data	Metabolic network analysis, metabolic modelling	Metabolic network analysis, integrating other molecular data (e.g. proteome, transcriptome, genome)		Using databases (e.g. HMDB, KEGG)		Network visualisation
4485451526	76945644	2016-02-03 08:24:57	2016-02-03 08:39:20	Germany	Academia		PhD student		0-2	Primarily biological/chemical laboratory	Basic Biosciences																	Liquid chromatography mass spectrometry (LC-MS)													Data analysis including biostatistics and/or chemometrics (including univariate and multivariate statistics)	Metabolic network analysis, integration of metabolome data		Metabolic network analysis, integrating other molecular data (e.g. proteome, transcriptome, genome)	Using data repositories (e.g. Metabolights, Metabolomics Workbench)	Using databases (e.g. HMDB, KEGG)
4480665452	76945644	2016-02-01 13:08:32	2016-02-05 13:58:03	Germany	Academia		Staff scientist		0-2	Combination of biological/chemical laboratory AND data processing/bioinformatics							Microbiology & Parasitology		Drug development and discovery						Untargeted analyses			Liquid chromatography mass spectrometry (LC-MS)	Gas chromatography mass spectrometry (GC-MS)										Metabolite identification	Data processing (converting raw data into a metabolite aligned data matrix)	Data analysis including biostatistics and/or chemometrics (including univariate and multivariate statistics)					Using databases (e.g. HMDB, KEGG)			EMBL-EBI – MetaboLights
4477890530	76945644	2016-01-30 07:25:08	2016-01-30 08:25:30	Singapore	Government		Postdoctoral researcher		2016-04-06	Combination of biological/chemical laboratory AND data processing/bioinformatics					Clinical Science	Clinical diagnostics (incl. Epidemiology and Newborn screening)		Toxicology						Targeted analyses	Untargeted analyses			Liquid chromatography mass spectrometry (LC-MS)											Metabolite identification	Data processing (converting raw data into a metabolite aligned data matrix)	Data analysis including biostatistics and/or chemometrics (including univariate and multivariate statistics)	Metabolic network analysis, integration of metabolome data		Metabolic network analysis, integrating other molecular data (e.g. proteome, transcriptome, genome)		Using databases (e.g. HMDB, KEGG)
4473575890	76945644	2016-01-28 13:47:33	2016-01-28 14:09:03	United Kingdom	Academia		Postdoctoral researcher		0-2	Primarily data processing/bioinformatics												Bioinformatics and computational biology			Untargeted analyses			Liquid chromatography mass spectrometry (LC-MS)											Metabolite identification	Data processing (converting raw data into a metabolite aligned data matrix)	Data analysis including biostatistics and/or chemometrics (including univariate and multivariate statistics)					Using databases (e.g. HMDB, KEGG)
4472701913	76945644	2016-01-28 02:27:36	2016-01-28 02:42:39	United States	Academia		Postdoctoral researcher		0-2	Primarily data processing/bioinformatics					Clinical Science				Drug development and discovery	Animal health and model systems		Bioinformatics and computational biology			Untargeted analyses			Liquid chromatography mass spectrometry (LC-MS)											Metabolite identification	Data processing (converting raw data into a metabolite aligned data matrix)	Data analysis including biostatistics and/or chemometrics (including univariate and multivariate statistics)			Metabolic network analysis, integrating other molecular data (e.g. proteome, transcriptome, genome)		Using databases (e.g. HMDB, KEGG)
4472561421	76945644	2016-01-28 00:38:51	2016-01-28 00:55:17	United Kingdom	Academia		Principal investigator/Group leader		>8	Primarily data processing/bioinformatics	Basic Biosciences				Clinical Science	Clinical diagnostics (incl. Epidemiology and Newborn screening)			Drug development and discovery		Analytical chemistry	Bioinformatics and computational biology		Targeted analyses	Untargeted analyses	Metabolic flux analysis	Nuclear magnetic resonance (NMR) spectroscopy		Gas chromatography mass spectrometry (GC-MS)		Capillary electrophoresis mass spectrometry (CE-MS)								Metabolite identification	Data processing (converting raw data into a metabolite aligned data matrix)	Data analysis including biostatistics and/or chemometrics (including univariate and multivariate statistics)	Metabolic network analysis, integration of metabolome data	Metabolic network analysis, metabolic modelling		Using data repositories (e.g. Metabolights, Metabolomics Workbench)	Using databases (e.g. HMDB, KEGG)			EMBL-EBI – MetaboLights
4471663339	76945644	2016-01-27 17:53:16	2016-01-27 18:10:14	Brazil	Government		Postdoctoral researcher		2016-04-06	Combination of biological/chemical laboratory AND data processing/bioinformatics		Plant Science		Environmental Science		Clinical diagnostics (incl. Epidemiology and Newborn screening)	Microbiology & Parasitology								Untargeted analyses		Nuclear magnetic resonance (NMR) spectroscopy												Metabolite identification	Data processing (converting raw data into a metabolite aligned data matrix)	Data analysis including biostatistics and/or chemometrics (including univariate and multivariate statistics)	Metabolic network analysis, integration of metabolome data		Metabolic network analysis, integrating other molecular data (e.g. proteome, transcriptome, genome)		Using databases (e.g. HMDB, KEGG)
4471178029	76945644	2016-01-27 14:59:28	2016-01-27 15:13:21	Italy	Non-governmental organisation		Postdoctoral researcher		0-2	Primarily data processing/bioinformatics		Plant Science												Targeted analyses	Untargeted analyses			Liquid chromatography mass spectrometry (LC-MS)											Metabolite identification	Data processing (converting raw data into a metabolite aligned data matrix)	Data analysis including biostatistics and/or chemometrics (including univariate and multivariate statistics)	Metabolic network analysis, integration of metabolome data			Using data repositories (e.g. Metabolights, Metabolomics Workbench)				EMBL-EBI – MetaboLights
4470971887	76945644	2016-01-27 13:36:46	2016-01-27 13:46:09	Spain	Academia		Postdoctoral researcher		2016-02-04	Combination of biological/chemical laboratory AND data processing/bioinformatics			Nutritional Science												Untargeted analyses			Liquid chromatography mass spectrometry (LC-MS)											Metabolite identification	Data processing (converting raw data into a metabolite aligned data matrix)	Data analysis including biostatistics and/or chemometrics (including univariate and multivariate statistics)					Using databases (e.g. HMDB, KEGG)
4470722738	76945644	2016-01-27 10:59:09	2016-01-27 11:14:41	Finland	Academia		Staff scientist		>8	Combination of biological/chemical laboratory AND data processing/bioinformatics		Plant Science							Drug development and discovery		Analytical chemistry			Targeted analyses	Untargeted analyses			Liquid chromatography mass spectrometry (LC-MS)	Gas chromatography mass spectrometry (GC-MS)										Metabolite identification	Data processing (converting raw data into a metabolite aligned data matrix)	Data analysis including biostatistics and/or chemometrics (including univariate and multivariate statistics)	Metabolic network analysis, integration of metabolome data		Metabolic network analysis, integrating other molecular data (e.g. proteome, transcriptome, genome)		Using databases (e.g. HMDB, KEGG)
4470713690	76945644	2016-01-27 11:01:57	2016-01-27 11:23:12	Germany	Academia		Postdoctoral researcher		2016-06-08	Combination of biological/chemical laboratory AND data processing/bioinformatics			Nutritional Science		Clinical Science	Clinical diagnostics (incl. Epidemiology and Newborn screening)								Targeted analyses				Liquid chromatography mass spectrometry (LC-MS)					Direct-infusion mass spectrometry (DIMS)							Data processing (converting raw data into a metabolite aligned data matrix)	Data analysis including biostatistics and/or chemometrics (including univariate and multivariate statistics)
4470690125	76945644	2016-01-27 10:43:42	2016-01-27 10:49:09	Switzerland	Academia		PhD student		0-2	Primarily biological/chemical laboratory	Basic Biosciences														Untargeted analyses			Liquid chromatography mass spectrometry (LC-MS)											Metabolite identification			Metabolic network analysis, integration of metabolome data		Metabolic network analysis, integrating other molecular data (e.g. proteome, transcriptome, genome)
4470687473	76945644	2016-01-27 10:41:28	2016-01-27 10:57:13	Netherlands	Academia		PhD student		2016-02-04	Combination of biological/chemical laboratory AND data processing/bioinformatics		Plant Science									Analytical chemistry			Targeted analyses	Untargeted analyses			Liquid chromatography mass spectrometry (LC-MS)	Gas chromatography mass spectrometry (GC-MS)										Metabolite identification	Data processing (converting raw data into a metabolite aligned data matrix)	Data analysis including biostatistics and/or chemometrics (including univariate and multivariate statistics)					Using databases (e.g. HMDB, KEGG)
4470686325	76945644	2016-01-27 10:40:43	2016-01-27 10:56:29	Germany	Academia		Staff scientist		2016-04-06	Combination of biological/chemical laboratory AND data processing/bioinformatics	Basic Biosciences	Plant Science			Clinical Science				Drug development and discovery		Analytical chemistry	Bioinformatics and computational biology		Targeted analyses	Untargeted analyses			Liquid chromatography mass spectrometry (LC-MS)						Imaging mass spectrometry (including MALDI, DESI, SIMS)					Metabolite identification	Data processing (converting raw data into a metabolite aligned data matrix)	Data analysis including biostatistics and/or chemometrics (including univariate and multivariate statistics)	Metabolic network analysis, integration of metabolome data
4470684580	76945644	2016-01-27 10:39:14	2016-01-27 10:47:11	France, Metropolitan	Academia		PhD student		2016-02-04	Combination of biological/chemical laboratory AND data processing/bioinformatics				Environmental Science											Untargeted analyses			Liquid chromatography mass spectrometry (LC-MS)												Data processing (converting raw data into a metabolite aligned data matrix)	Data analysis including biostatistics and/or chemometrics (including univariate and multivariate statistics)
4470683760	76945644	2016-01-27 10:38:49	2016-01-27 11:02:03	Denmark	Academia		Postdoctoral researcher		2016-04-06	Combination of biological/chemical laboratory AND data processing/bioinformatics		Plant Science					Microbiology & Parasitology							Targeted analyses	Untargeted analyses			Liquid chromatography mass spectrometry (LC-MS)											Metabolite identification	Data processing (converting raw data into a metabolite aligned data matrix)	Data analysis including biostatistics and/or chemometrics (including univariate and multivariate statistics)					Using databases (e.g. HMDB, KEGG)			EMBL-EBI – MetaboLights
4469933911	76945644	2016-01-27 00:07:04	2016-01-27 00:22:43	United Kingdom	Academia		Principal investigator/Group leader		>8	Combination of biological/chemical laboratory AND data processing/bioinformatics	Basic Biosciences		Nutritional Science					Toxicology	Drug development and discovery	Animal health and model systems	Analytical chemistry			Targeted analyses	Untargeted analyses	Metabolic flux analysis	Nuclear magnetic resonance (NMR) spectroscopy	Liquid chromatography mass spectrometry (LC-MS)	Gas chromatography mass spectrometry (GC-MS)			Matrix assisted laser desorption ionization MS (MALDI-MS)	Direct-infusion mass spectrometry (DIMS)	Imaging mass spectrometry (including MALDI, DESI, SIMS)					Metabolite identification	Data processing (converting raw data into a metabolite aligned data matrix)	Data analysis including biostatistics and/or chemometrics (including univariate and multivariate statistics)				Using data repositories (e.g. Metabolights, Metabolomics Workbench)	Using databases (e.g. HMDB, KEGG)			EMBL-EBI – MetaboLights
4466700656	76945644	2016-01-25 19:44:56	2016-01-25 20:01:19	Germany	Academia		Principal investigator/Group leader		>8	Primarily data processing/bioinformatics	Basic Biosciences	Plant Science		Environmental Science							Analytical chemistry	Bioinformatics and computational biology			Untargeted analyses			Liquid chromatography mass spectrometry (LC-MS)		Liquid and gas chromatography (using any other detector than MS)									Metabolite identification	Data processing (converting raw data into a metabolite aligned data matrix)	Data analysis including biostatistics and/or chemometrics (including univariate and multivariate statistics)	Metabolic network analysis, integration of metabolome data			Using data repositories (e.g. Metabolights, Metabolomics Workbench)	Using databases (e.g. HMDB, KEGG)			EMBL-EBI – MetaboLights
4445853016	76945644	2016-01-14 17:30:34	2016-01-15 14:27:13	Algeria	Industry (technology or software provider)		Principal investigator/Group leader		2016-02-04	Primarily biological/chemical laboratory			Nutritional Science															Liquid chromatography mass spectrometry (LC-MS)												Data processing (converting raw data into a metabolite aligned data matrix)
4437736785	76945644	2016-01-11 10:54:09	2016-01-11 11:14:34	United Kingdom	Academia		Other (please specify)	Experimental Officer	2016-06-08	Combination of biological/chemical laboratory AND data processing/bioinformatics		Plant Science		Environmental Science			Microbiology & Parasitology	Toxicology						Targeted analyses	Untargeted analyses			Liquid chromatography mass spectrometry (LC-MS)					Direct-infusion mass spectrometry (DIMS)						Metabolite identification	Data processing (converting raw data into a metabolite aligned data matrix)	Data analysis including biostatistics and/or chemometrics (including univariate and multivariate statistics)				Using data repositories (e.g. Metabolights, Metabolomics Workbench)	Using databases (e.g. HMDB, KEGG)			EMBL-EBI – MetaboLights
4437448606	76945644	2016-01-11 05:18:15	2016-01-11 05:50:30	Germany	Academia		PhD student		0-2	Primarily data processing/bioinformatics		Plant Science									Analytical chemistry	Bioinformatics and computational biology			Untargeted analyses			Liquid chromatography mass spectrometry (LC-MS)												Data processing (converting raw data into a metabolite aligned data matrix)	Data analysis including biostatistics and/or chemometrics (including univariate and multivariate statistics)				Using data repositories (e.g. Metabolights, Metabolomics Workbench)				EMBL-EBI – MetaboLights
4434577819	76945644	2016-01-08 16:43:00	2016-01-08 16:55:24	United Kingdom	Academia		Postdoctoral researcher		2016-02-04	Combination of biological/chemical laboratory AND data processing/bioinformatics				Environmental Science										Targeted analyses	Untargeted analyses		Nuclear magnetic resonance (NMR) spectroscopy						Direct-infusion mass spectrometry (DIMS)						Metabolite identification	Data processing (converting raw data into a metabolite aligned data matrix)	Data analysis including biostatistics and/or chemometrics (including univariate and multivariate statistics)					Using databases (e.g. HMDB, KEGG)
4434445459	76945644	2016-01-08 15:45:04	2016-01-08 15:52:31	Germany	Government		PhD student		0-2	Combination of biological/chemical laboratory AND data processing/bioinformatics		Plant Science													Untargeted analyses			Liquid chromatography mass spectrometry (LC-MS)											Metabolite identification	Data processing (converting raw data into a metabolite aligned data matrix)	Data analysis including biostatistics and/or chemometrics (including univariate and multivariate statistics)	Metabolic network analysis, integration of metabolome data		Metabolic network analysis, integrating other molecular data (e.g. proteome, transcriptome, genome)					EMBL-EBI – MetaboLights
4434350933	76945644	2016-01-08 15:01:40	2016-01-12 17:54:04	Holy See (Vatican City)	Non-governmental organisation		Undergraduate student		2016-02-04	Primarily biological/chemical laboratory												Bioinformatics and computational biology											Direct-infusion mass spectrometry (DIMS)														None
4430304038	76945644	2016-01-06 16:30:34	2016-01-06 16:38:35	United States	Academia		Staff scientist		>8	Combination of biological/chemical laboratory AND data processing/bioinformatics	Basic Biosciences	Plant Science					Microbiology & Parasitology							Targeted analyses	Untargeted analyses		Nuclear magnetic resonance (NMR) spectroscopy	Liquid chromatography mass spectrometry (LC-MS)	Gas chromatography mass spectrometry (GC-MS)										Metabolite identification	Data processing (converting raw data into a metabolite aligned data matrix)	Data analysis including biostatistics and/or chemometrics (including univariate and multivariate statistics)				Using data repositories (e.g. Metabolights, Metabolomics Workbench)
4429840792	76945644	2016-01-06 12:48:46	2016-01-06 13:20:01	Canada	Academia		PhD student		0-2	Combination of biological/chemical laboratory AND data processing/bioinformatics				Environmental Science		Clinical diagnostics (incl. Epidemiology and Newborn screening)		Toxicology						Targeted analyses	Untargeted analyses			Liquid chromatography mass spectrometry (LC-MS)											Metabolite identification	Data processing (converting raw data into a metabolite aligned data matrix)	Data analysis including biostatistics and/or chemometrics (including univariate and multivariate statistics)					Using databases (e.g. HMDB, KEGG)
4429431689	76945644	2016-01-06 05:35:31	2016-01-06 05:45:34	United States	Academia		Principal investigator/Group leader		>8	Combination of biological/chemical laboratory AND data processing/bioinformatics	Basic Biosciences	Plant Science	Nutritional Science	Environmental Science	Clinical Science	Clinical diagnostics (incl. Epidemiology and Newborn screening)		Toxicology	Drug development and discovery		Analytical chemistry			Targeted analyses				Liquid chromatography mass spectrometry (LC-MS)	Gas chromatography mass spectrometry (GC-MS)												Data analysis including biostatistics and/or chemometrics (including univariate and multivariate statistics)	Metabolic network analysis, integration of metabolome data		Metabolic network analysis, integrating other molecular data (e.g. proteome, transcriptome, genome)
4428782215	76945644	2016-01-05 21:02:01	2016-01-05 21:11:27	United Kingdom	Academia		Postdoctoral researcher		2016-02-04	Combination of biological/chemical laboratory AND data processing/bioinformatics		Plant Science	Nutritional Science								Analytical chemistry	Bioinformatics and computational biology		Targeted analyses	Untargeted analyses			Liquid chromatography mass spectrometry (LC-MS)					Direct-infusion mass spectrometry (DIMS)						Metabolite identification	Data processing (converting raw data into a metabolite aligned data matrix)	Data analysis including biostatistics and/or chemometrics (including univariate and multivariate statistics)					Using databases (e.g. HMDB, KEGG)
4428376439	76945644	2016-01-05 18:03:07	2016-01-05 18:12:58	United States	Academia		Principal investigator/Group leader		>8	Primarily biological/chemical laboratory	Basic Biosciences			Environmental Science				Toxicology	Drug development and discovery	Animal health and model systems				Targeted analyses	Untargeted analyses		Nuclear magnetic resonance (NMR) spectroscopy	Liquid chromatography mass spectrometry (LC-MS)	Gas chromatography mass spectrometry (GC-MS)											Data processing (converting raw data into a metabolite aligned data matrix)	Data analysis including biostatistics and/or chemometrics (including univariate and multivariate statistics)								EMBL-EBI – MetaboLights
4428289516	76945644	2016-01-05 17:24:56	2016-01-05 17:29:08	United Kingdom	Academia		Staff scientist		0-2	None of the above													None just testing the survey														None										None
4415610746	76945644	2015-12-24 12:19:37	2015-12-24 12:30:34	United Kingdom	Academia		Postdoctoral researcher		2016-02-04	Combination of biological/chemical laboratory AND data processing/bioinformatics	Basic Biosciences				Clinical Science						Analytical chemistry			Targeted analyses	Untargeted analyses			Liquid chromatography mass spectrometry (LC-MS)			Capillary electrophoresis mass spectrometry (CE-MS)								Metabolite identification	Data processing (converting raw data into a metabolite aligned data matrix)	Data analysis including biostatistics and/or chemometrics (including univariate and multivariate statistics)	Metabolic network analysis, integration of metabolome data		Metabolic network analysis, integrating other molecular data (e.g. proteome, transcriptome, genome)
4403938100	76945644	2015-12-17 12:47:10	2015-12-17 14:00:59	France	Academia		Principal investigator/Group leader		2016-06-08	Primarily data processing/bioinformatics										Animal health and model systems		Bioinformatics and computational biology			Untargeted analyses			Liquid chromatography mass spectrometry (LC-MS)	Gas chromatography mass spectrometry (GC-MS)										Metabolite identification	Data processing (converting raw data into a metabolite aligned data matrix)	Data analysis including biostatistics and/or chemometrics (including univariate and multivariate statistics)					Using databases (e.g. HMDB, KEGG)
4403738057	76945644	2015-12-17 10:24:01	2015-12-17 10:56:22	France	Government		Technician		2016-02-04	Combination of biological/chemical laboratory AND data processing/bioinformatics			Nutritional Science		Clinical Science									Targeted analyses	Untargeted analyses			Liquid chromatography mass spectrometry (LC-MS)	Gas chromatography mass spectrometry (GC-MS)										Metabolite identification	Data processing (converting raw data into a metabolite aligned data matrix)	Data analysis including biostatistics and/or chemometrics (including univariate and multivariate statistics)
4403551664	76945644	2015-12-17 07:36:14	2015-12-17 12:36:20	France, Metropolitan	Government		Other (please specify)	Engineer	2016-02-04	Primarily data processing/bioinformatics			Nutritional Science		Clinical Science										Untargeted analyses			Liquid chromatography mass spectrometry (LC-MS)	Gas chromatography mass spectrometry (GC-MS)											Data processing (converting raw data into a metabolite aligned data matrix)	Data analysis including biostatistics and/or chemometrics (including univariate and multivariate statistics)
4401556631	76945644	2015-12-16 14:09:02	2015-12-16 14:18:30	France	Academia		Principal investigator/Group leader		2016-02-04	Combination of biological/chemical laboratory AND data processing/bioinformatics	Basic Biosciences														Untargeted analyses			Liquid chromatography mass spectrometry (LC-MS)	Gas chromatography mass spectrometry (GC-MS)					Imaging mass spectrometry (including MALDI, DESI, SIMS)						Data processing (converting raw data into a metabolite aligned data matrix)	Data analysis including biostatistics and/or chemometrics (including univariate and multivariate statistics)
4401432749	76945644	2015-12-16 13:15:24	2015-12-16 13:29:47	France	Academia		Other (please specify)	Assistant Professor	2016-04-06	Combination of biological/chemical laboratory AND data processing/bioinformatics							Microbiology & Parasitology					Bioinformatics and computational biology				Metabolic flux analysis		Liquid chromatography mass spectrometry (LC-MS)	Gas chromatography mass spectrometry (GC-MS)			Matrix assisted laser desorption ionization MS (MALDI-MS)											Metabolic network analysis, metabolic modelling
4400726076	76945644	2015-12-16 07:51:27	2015-12-16 08:06:37		Industry (technology or software provider)		Postdoctoral researcher		2016-04-06	Primarily data processing/bioinformatics			Nutritional Science															Liquid chromatography mass spectrometry (LC-MS)																			None
4399942765	76945644	2015-12-15 21:38:33	2015-12-15 21:58:48	Switzerland	Academia		Postdoctoral researcher		2016-06-08	Primarily data processing/bioinformatics					Clinical Science	Clinical diagnostics (incl. Epidemiology and Newborn screening)					Analytical chemistry	Bioinformatics and computational biology					Nuclear magnetic resonance (NMR) spectroscopy												Metabolite identification	Data processing (converting raw data into a metabolite aligned data matrix)	Data analysis including biostatistics and/or chemometrics (including univariate and multivariate statistics)			Metabolic network analysis, integrating other molecular data (e.g. proteome, transcriptome, genome)		Using databases (e.g. HMDB, KEGG)
4399630354	76945644	2015-12-15 19:36:59	2015-12-15 19:49:12	United States	Academia		Postdoctoral researcher		2016-02-04	Combination of biological/chemical laboratory AND data processing/bioinformatics	Basic Biosciences	Plant Science										Bioinformatics and computational biology		Targeted analyses	Untargeted analyses			Liquid chromatography mass spectrometry (LC-MS)	Gas chromatography mass spectrometry (GC-MS)	Liquid and gas chromatography (using any other detector than MS)									Metabolite identification	Data processing (converting raw data into a metabolite aligned data matrix)	Data analysis including biostatistics and/or chemometrics (including univariate and multivariate statistics)	Metabolic network analysis, integration of metabolome data		Metabolic network analysis, integrating other molecular data (e.g. proteome, transcriptome, genome)	Using data repositories (e.g. Metabolights, Metabolomics Workbench)	Using databases (e.g. HMDB, KEGG)
4399329487	76945644	2015-12-15 17:40:11	2015-12-15 17:54:36	Spain	Academia		PhD student		0-2	Primarily data processing/bioinformatics			Nutritional Science									Bioinformatics and computational biology		Targeted analyses	Untargeted analyses		Nuclear magnetic resonance (NMR) spectroscopy												Metabolite identification	Data processing (converting raw data into a metabolite aligned data matrix)	Data analysis including biostatistics and/or chemometrics (including univariate and multivariate statistics)				Using data repositories (e.g. Metabolights, Metabolomics Workbench)	Using databases (e.g. HMDB, KEGG)			EMBL-EBI – MetaboLights
4398750811	76945644	2015-12-15 14:19:16	2015-12-15 14:29:12	France, Metropolitan	Academia		Principal investigator/Group leader		2016-06-08	Combination of biological/chemical laboratory AND data processing/bioinformatics													Chemical Food Safety	Targeted analyses	Untargeted analyses			Liquid chromatography mass spectrometry (LC-MS)	Gas chromatography mass spectrometry (GC-MS)											Data processing (converting raw data into a metabolite aligned data matrix)	Data analysis including biostatistics and/or chemometrics (including univariate and multivariate statistics)					Using databases (e.g. HMDB, KEGG)
4398469918	76945644	2015-12-15 11:56:13	2015-12-15 12:12:05	Italy	Non-governmental organisation		Postdoctoral researcher		2016-02-04	Combination of biological/chemical laboratory AND data processing/bioinformatics			Nutritional Science			Clinical diagnostics (incl. Epidemiology and Newborn screening)					Analytical chemistry			Targeted analyses	Untargeted analyses			Liquid chromatography mass spectrometry (LC-MS)	Gas chromatography mass spectrometry (GC-MS)										Metabolite identification	Data processing (converting raw data into a metabolite aligned data matrix)				Metabolic network analysis, integrating other molecular data (e.g. proteome, transcriptome, genome)	Using data repositories (e.g. Metabolights, Metabolomics Workbench)	Using databases (e.g. HMDB, KEGG)			EMBL-EBI – MetaboLights
4398333662	76945644	2015-12-15 10:22:24	2015-12-15 10:44:42	France	Academia		Staff scientist		>8	Combination of biological/chemical laboratory AND data processing/bioinformatics	Basic Biosciences	Plant Science			Clinical Science	Clinical diagnostics (incl. Epidemiology and Newborn screening)	Microbiology & Parasitology	Toxicology		Animal health and model systems				Targeted analyses	Untargeted analyses	Metabolic flux analysis	Nuclear magnetic resonance (NMR) spectroscopy												Metabolite identification	Data processing (converting raw data into a metabolite aligned data matrix)	Data analysis including biostatistics and/or chemometrics (including univariate and multivariate statistics)	Metabolic network analysis, integration of metabolome data	Metabolic network analysis, metabolic modelling			Using databases (e.g. HMDB, KEGG)
4398332817	76945644	2015-12-15 10:21:56	2015-12-15 10:30:34	France, Metropolitan	Academia		Other (please specify)	technical manager of fluxomics facilities	>8	Combination of biological/chemical laboratory AND data processing/bioinformatics		Plant Science			Clinical Science		Microbiology & Parasitology			Animal health and model systems				Targeted analyses	Untargeted analyses	Metabolic flux analysis		Liquid chromatography mass spectrometry (LC-MS)	Gas chromatography mass spectrometry (GC-MS)											Data processing (converting raw data into a metabolite aligned data matrix)		Metabolic network analysis, integration of metabolome data	Metabolic network analysis, metabolic modelling
4398159558	76945644	2015-12-15 08:00:34	2015-12-15 08:55:46	France	Government		Staff scientist		2016-02-04	Combination of biological/chemical laboratory AND data processing/bioinformatics			Nutritional Science	Environmental Science							Analytical chemistry	Bioinformatics and computational biology			Untargeted analyses			Liquid chromatography mass spectrometry (LC-MS)											Metabolite identification	Data processing (converting raw data into a metabolite aligned data matrix)	Data analysis including biostatistics and/or chemometrics (including univariate and multivariate statistics)
4397748158	76945644	2015-12-15 01:15:07	2015-12-15 01:34:42		Academia		Staff scientist		>8	Primarily data processing/bioinformatics	Basic Biosciences				Clinical Science					Animal health and model systems		Bioinformatics and computational biology		Targeted analyses	Untargeted analyses	Metabolic flux analysis	Nuclear magnetic resonance (NMR) spectroscopy	Liquid chromatography mass spectrometry (LC-MS)	Gas chromatography mass spectrometry (GC-MS)										Metabolite identification	Data processing (converting raw data into a metabolite aligned data matrix)	Data analysis including biostatistics and/or chemometrics (including univariate and multivariate statistics)	Metabolic network analysis, integration of metabolome data	Metabolic network analysis, metabolic modelling	Metabolic network analysis, integrating other molecular data (e.g. proteome, transcriptome, genome)	Using data repositories (e.g. Metabolights, Metabolomics Workbench)	Using databases (e.g. HMDB, KEGG)			EMBL-EBI – MetaboLights
4397447576	76945644	2015-12-14 22:15:14	2015-12-14 22:29:56	Germany	Academia		Principal investigator/Group leader		2016-02-04	Combination of biological/chemical laboratory AND data processing/bioinformatics	Basic Biosciences						Microbiology & Parasitology				Analytical chemistry	Bioinformatics and computational biology		Targeted analyses	Untargeted analyses			Liquid chromatography mass spectrometry (LC-MS)				Matrix assisted laser desorption ionization MS (MALDI-MS)		Imaging mass spectrometry (including MALDI, DESI, SIMS)					Metabolite identification	Data processing (converting raw data into a metabolite aligned data matrix)	Data analysis including biostatistics and/or chemometrics (including univariate and multivariate statistics)				Using data repositories (e.g. Metabolights, Metabolomics Workbench)	Using databases (e.g. HMDB, KEGG)		Imaging	EMBL-EBI – MetaboLights
4396729699	76945644	2015-12-14 17:46:26	2015-12-14 17:50:47	France	Academia		Principal investigator/Group leader		2016-04-06	Combination of biological/chemical laboratory AND data processing/bioinformatics				Environmental Science	Clinical Science	Clinical diagnostics (incl. Epidemiology and Newborn screening)		Toxicology				Bioinformatics and computational biology			Untargeted analyses		Nuclear magnetic resonance (NMR) spectroscopy													Data processing (converting raw data into a metabolite aligned data matrix)	Data analysis including biostatistics and/or chemometrics (including univariate and multivariate statistics)
4396531627	76945644	2015-12-14 16:37:16	2015-12-14 16:48:11	France	Academia		Principal investigator/Group leader		2016-04-06	Combination of biological/chemical laboratory AND data processing/bioinformatics							Microbiology & Parasitology		Drug development and discovery		Analytical chemistry	Bioinformatics and computational biology		Targeted analyses	Untargeted analyses			Liquid chromatography mass spectrometry (LC-MS)											Metabolite identification	Data processing (converting raw data into a metabolite aligned data matrix)	Data analysis including biostatistics and/or chemometrics (including univariate and multivariate statistics)					Using databases (e.g. HMDB, KEGG)
4396452427	76945644	2015-12-14 16:11:29	2015-12-14 16:23:55	France	Academia		Principal investigator/Group leader		2016-02-04	Combination of biological/chemical laboratory AND data processing/bioinformatics		Plant Science		Environmental Science							Analytical chemistry				Untargeted analyses		Nuclear magnetic resonance (NMR) spectroscopy	Liquid chromatography mass spectrometry (LC-MS)								Vibrational spectroscopy			Metabolite identification	Data processing (converting raw data into a metabolite aligned data matrix)	Data analysis including biostatistics and/or chemometrics (including univariate and multivariate statistics)			Metabolic network analysis, integrating other molecular data (e.g. proteome, transcriptome, genome)		Using databases (e.g. HMDB, KEGG)			EMBL-EBI – MetaboLights
4396439355	76945644	2015-12-14 16:05:35	2015-12-14 16:35:11	France	Government		Principal investigator/Group leader		2016-02-04	Combination of biological/chemical laboratory AND data processing/bioinformatics		Plant Science									Analytical chemistry			Targeted analyses	Untargeted analyses			Liquid chromatography mass spectrometry (LC-MS)		Liquid and gas chromatography (using any other detector than MS)								NIR	Metabolite identification	Data processing (converting raw data into a metabolite aligned data matrix)	Data analysis including biostatistics and/or chemometrics (including univariate and multivariate statistics)	Metabolic network analysis, integration of metabolome data				Using databases (e.g. HMDB, KEGG)			EMBL-EBI – MetaboLights
4396407546	76945644	2015-12-14 15:57:28	2015-12-14 16:10:15	France, Metropolitan	Academia		Staff scientist		2016-02-04	Primarily data processing/bioinformatics											Analytical chemistry			Targeted analyses	Untargeted analyses			Liquid chromatography mass spectrometry (LC-MS)	Gas chromatography mass spectrometry (GC-MS)										Metabolite identification	Data processing (converting raw data into a metabolite aligned data matrix)	Data analysis including biostatistics and/or chemometrics (including univariate and multivariate statistics)					Using databases (e.g. HMDB, KEGG)
4396396793	76945644	2015-12-14 15:52:17	2015-12-14 16:07:34	France	Academia		Principal investigator/Group leader		>8	Combination of biological/chemical laboratory AND data processing/bioinformatics		Plant Science	Nutritional Science											Targeted analyses	Untargeted analyses			Liquid chromatography mass spectrometry (LC-MS)	Gas chromatography mass spectrometry (GC-MS)	Liquid and gas chromatography (using any other detector than MS)									Metabolite identification	Data processing (converting raw data into a metabolite aligned data matrix)	Data analysis including biostatistics and/or chemometrics (including univariate and multivariate statistics)					Using databases (e.g. HMDB, KEGG)
4396386881	76945644	2015-12-14 15:50:00	2015-12-14 15:58:54	France	Academia		Postdoctoral researcher		0-2	None of the above													Physical Science		Untargeted analyses			Liquid chromatography mass spectrometry (LC-MS)											Metabolite identification	Data processing (converting raw data into a metabolite aligned data matrix)	Data analysis including biostatistics and/or chemometrics (including univariate and multivariate statistics)					Using databases (e.g. HMDB, KEGG)
4396381696	76945644	2015-12-14 15:49:05	2015-12-14 15:52:15	France	Government		Technician		2016-06-08	Primarily biological/chemical laboratory		Plant Science	Nutritional Science												Untargeted analyses					Liquid and gas chromatography (using any other detector than MS)																	None
4396377793	76945644	2015-12-14 15:47:20	2015-12-14 16:00:15	France	Academia		Staff scientist		2016-04-06	Combination of biological/chemical laboratory AND data processing/bioinformatics					Clinical Science	Clinical diagnostics (incl. Epidemiology and Newborn screening)				Animal health and model systems					Untargeted analyses		Nuclear magnetic resonance (NMR) spectroscopy	Liquid chromatography mass spectrometry (LC-MS)	Gas chromatography mass spectrometry (GC-MS)												Data analysis including biostatistics and/or chemometrics (including univariate and multivariate statistics)	Metabolic network analysis, integration of metabolome data
4396373851	76945644	2015-12-14 15:46:01	2016-01-12 20:26:37	France	Academia		Staff scientist		2016-06-08	Primarily data processing/bioinformatics			Nutritional Science		Clinical Science							Bioinformatics and computational biology		Targeted analyses	Untargeted analyses			Liquid chromatography mass spectrometry (LC-MS)	Gas chromatography mass spectrometry (GC-MS)										Metabolite identification			Metabolic network analysis, integration of metabolome data			Using data repositories (e.g. Metabolights, Metabolomics Workbench)	Using databases (e.g. HMDB, KEGG)			EMBL-EBI – MetaboLights
4389133468	76945644	2015-12-10 13:12:34	2015-12-10 13:45:58	United Kingdom	Academia		Postdoctoral researcher		2016-04-06	Primarily data processing/bioinformatics						Clinical diagnostics (incl. Epidemiology and Newborn screening)						Bioinformatics and computational biology			Untargeted analyses		Nuclear magnetic resonance (NMR) spectroscopy	Liquid chromatography mass spectrometry (LC-MS)											Metabolite identification	Data processing (converting raw data into a metabolite aligned data matrix)	Data analysis including biostatistics and/or chemometrics (including univariate and multivariate statistics)					Using databases (e.g. HMDB, KEGG)
4386438997	76945644	2015-12-09 14:11:03	2015-12-09 14:41:04	Canada	Academia		PhD student		2016-04-06	Combination of biological/chemical laboratory AND data processing/bioinformatics			Nutritional Science			Clinical diagnostics (incl. Epidemiology and Newborn screening)	Microbiology & Parasitology					Bioinformatics and computational biology		Targeted analyses	Untargeted analyses			Liquid chromatography mass spectrometry (LC-MS)	Gas chromatography mass spectrometry (GC-MS)										Metabolite identification	Data processing (converting raw data into a metabolite aligned data matrix)	Data analysis including biostatistics and/or chemometrics (including univariate and multivariate statistics)					Using databases (e.g. HMDB, KEGG)
4379651465	76945644	2015-12-06 20:32:17	2016-01-27 09:26:55	Netherlands	Academia		Principal investigator/Group leader		2016-04-06	Primarily data processing/bioinformatics			Nutritional Science		Clinical Science	Clinical diagnostics (incl. Epidemiology and Newborn screening)						Bioinformatics and computational biology																I use various data from other groups with a mix of analytical techniques.			Data analysis including biostatistics and/or chemometrics (including univariate and multivariate statistics)	Metabolic network analysis, integration of metabolome data		Metabolic network analysis, integrating other molecular data (e.g. proteome, transcriptome, genome)	Using data repositories (e.g. Metabolights, Metabolomics Workbench)	Using databases (e.g. HMDB, KEGG)			EMBL-EBI – MetaboLights
4379117598	76945644	2015-12-06 08:26:05	2015-12-06 08:33:35	United Kingdom	Academia		Principal investigator/Group leader		>8	Combination of biological/chemical laboratory AND data processing/bioinformatics	Basic Biosciences		Nutritional Science		Clinical Science						Analytical chemistry	Bioinformatics and computational biology			Untargeted analyses			Liquid chromatography mass spectrometry (LC-MS)					Direct-infusion mass spectrometry (DIMS)						Metabolite identification	Data processing (converting raw data into a metabolite aligned data matrix)	Data analysis including biostatistics and/or chemometrics (including univariate and multivariate statistics)				Using data repositories (e.g. Metabolights, Metabolomics Workbench)	Using databases (e.g. HMDB, KEGG)			EMBL-EBI – MetaboLights
4378716879	76945644	2015-12-05 20:49:07	2015-12-05 21:05:03	Spain	Academia		Postdoctoral researcher		2016-02-04	Primarily data processing/bioinformatics			Nutritional Science												Untargeted analyses			Liquid chromatography mass spectrometry (LC-MS)											Metabolite identification	Data processing (converting raw data into a metabolite aligned data matrix)	Data analysis including biostatistics and/or chemometrics (including univariate and multivariate statistics)	Metabolic network analysis, integration of metabolome data				Using databases (e.g. HMDB, KEGG)			EMBL-EBI – MetaboLights
4376001231	76945644	2015-12-04 12:01:42	2015-12-04 12:15:03	Italy	Academia		Postdoctoral researcher		2016-04-06	Primarily data processing/bioinformatics		Plant Science	Nutritional Science								Analytical chemistry	Bioinformatics and computational biology		Targeted analyses	Untargeted analyses			Liquid chromatography mass spectrometry (LC-MS)	Gas chromatography mass spectrometry (GC-MS)										Metabolite identification	Data processing (converting raw data into a metabolite aligned data matrix)	Data analysis including biostatistics and/or chemometrics (including univariate and multivariate statistics)				Using data repositories (e.g. Metabolights, Metabolomics Workbench)	Using databases (e.g. HMDB, KEGG)			EMBL-EBI – MetaboLights
4375978368	76945644	2015-12-04 11:41:43	2015-12-04 12:05:21	United Kingdom	Academia		Postdoctoral researcher		2016-04-06	Combination of biological/chemical laboratory AND data processing/bioinformatics					Clinical Science		Microbiology & Parasitology		Drug development and discovery		Analytical chemistry	Bioinformatics and computational biology			Untargeted analyses			Liquid chromatography mass spectrometry (LC-MS)										MS/MS experiments	Metabolite identification	Data processing (converting raw data into a metabolite aligned data matrix)			Metabolic network analysis, metabolic modelling			Using databases (e.g. HMDB, KEGG)			EMBL-EBI – MetaboLights
4371279780	76945644	2015-12-02 15:55:41	2015-12-02 18:42:16	United States	Academia		PhD student		2016-02-04	Combination of biological/chemical laboratory AND data processing/bioinformatics			Nutritional Science		Clinical Science					Animal health and model systems	Analytical chemistry		Food Science	Targeted analyses	Untargeted analyses			Liquid chromatography mass spectrometry (LC-MS)											Metabolite identification	Data processing (converting raw data into a metabolite aligned data matrix)	Data analysis including biostatistics and/or chemometrics (including univariate and multivariate statistics)					Using databases (e.g. HMDB, KEGG)
4370449340	76945644	2015-12-02 13:26:27	2015-12-02 13:35:01	United Kingdom	Academia		Staff scientist		>8	Combination of biological/chemical laboratory AND data processing/bioinformatics	Basic Biosciences	Plant Science		Environmental Science							Analytical chemistry	Bioinformatics and computational biology		Targeted analyses	Untargeted analyses			Liquid chromatography mass spectrometry (LC-MS)	Gas chromatography mass spectrometry (GC-MS)	Liquid and gas chromatography (using any other detector than MS)			Direct-infusion mass spectrometry (DIMS)						Metabolite identification	Data processing (converting raw data into a metabolite aligned data matrix)	Data analysis including biostatistics and/or chemometrics (including univariate and multivariate statistics)	Metabolic network analysis, integration of metabolome data	Metabolic network analysis, metabolic modelling
4370264725	76945644	2015-12-02 11:50:00	2015-12-02 12:02:23	France	Industry (metabolomics service provider)		Staff scientist		0-2	None of the above				Environmental Science		Clinical diagnostics (incl. Epidemiology and Newborn screening)					Analytical chemistry	Bioinformatics and computational biology		Targeted analyses	Untargeted analyses			Liquid chromatography mass spectrometry (LC-MS)												Data processing (converting raw data into a metabolite aligned data matrix)	Data analysis including biostatistics and/or chemometrics (including univariate and multivariate statistics)
4369990223	76945644	2015-12-02 08:41:59	2015-12-02 09:02:52	Sweden	Academia		PhD student		2016-02-04	Combination of biological/chemical laboratory AND data processing/bioinformatics			Nutritional Science												Untargeted analyses		Nuclear magnetic resonance (NMR) spectroscopy												Metabolite identification	Data processing (converting raw data into a metabolite aligned data matrix)	Data analysis including biostatistics and/or chemometrics (including univariate and multivariate statistics)					Using databases (e.g. HMDB, KEGG)
4369945094	76945644	2015-12-02 08:05:19	2015-12-02 08:33:56	Sweden	Academia		Staff scientist		2016-02-04	Combination of biological/chemical laboratory AND data processing/bioinformatics	Basic Biosciences		Nutritional Science		Clinical Science	Clinical diagnostics (incl. Epidemiology and Newborn screening)				Animal health and model systems					Untargeted analyses		Nuclear magnetic resonance (NMR) spectroscopy												Metabolite identification	Data processing (converting raw data into a metabolite aligned data matrix)	Data analysis including biostatistics and/or chemometrics (including univariate and multivariate statistics)					Using databases (e.g. HMDB, KEGG)
[truncated: 187 more columns]
